# Supplementary material for: Brain-related proteins as serum biomarkers of acute, subconcussive blast overpressure exposure: A cohort study of military personnel
Source: PLoS One. 2019 Aug 13;14(8):e0221036. doi: 10.1371/journal.pone.0221036 (PMC6692016; doi:10.1371/journal.pone.0221036)
Supplement: S1 Table — The age (years), peak pressure (psi, kPa), impulse (psi-ms), DANA metrics (milliseconds), quantitative biomarker values [pg/mL], changes in symptomology (0 = Decrease or No Change), and mTBI/concussion history (0 = No, 1 = Yes) are shown for each study participant prior to outlier removal or statistical analysis. Missing data for responses is indicated as no data (ND). (XLSX) [file pone.0221036.s001.xlsx]

## Sheet: S1 Table
S1 Table. Field Metrics, Biomarker Levels, and Self-Reports of Study Participants Before and After Overpressure Exposure
		Field Metrics:												DANA Metrics:									Biomarker Concentrations:																		Symptomology Self-Report:
																																									(Decrease or No Change = 0; Increase = 1)
Participant ID	Age	Peak Pressure per Incident (psi)				Peak Pressure per Incident (kPa)				Impulse per Incident (psi X milliseconds)				SRT (milliseconds)			PRT (milliseconds)			GNG (milliseconds)			GFAP (pg/mL)			UCH-L1 (pg/mL)			NfL (pg/mL)			Tau (pg/mL)			Amyloid Beta-40 (pg/mL)			Amyloid Beta-42 (pg/mL)			Symp1	Symp2	Symp3	Symp4	Symp5	Symp6	Symp7	Symp8	Symp9
		1st	2nd	Sum	Average	1st	2nd	Sum	Average	1st	2nd	Sum	Average	Pre-Exp	Post-Exp	Delta Exp	Pre-Exp	Post-Exp	Delta Exp	Pre-Exp	Post-Exp	Delta Exp	Pre-Exp	Post-Exp	Delta Exp	Pre-Exp	Post-Exp	Delta Exp	Pre-Exp	Post-Exp	Delta Exp	Pre-Exp	Post-Exp	Delta Exp	Pre-Exp	Post-Exp	Delta Exp	Pre-Exp	Post-Exp	Delta Exp	Headaches	Feelings of dizziness	Nausea and/or vomiting	Easily upset by loud noise	Difficulty localizing sound source	Sleep disturbance	Fatigue, tiring more easily	Being irritable or easily angered	Feeling depressed or sad
01	29	4.35	3.88	8.23	4.115	29.9922	26.7517	56.7439	28.3719	12.1	11.6	23.7	11.85	271	310.85	39.85	683.375	683.25	-0.125	698.8	652.667	-46.1333	61.2	72	10.8	18.73	16.83	-1.9	4.88	6.02	1.14	0.177	0.171	-0.006	161	149	-12	8.39	8.95	0.56	1	0	0	0	0	0	0	0	0
02	27	4.82	5.26	10.08	5.04	33.2327	36.2664	69.4992	34.7496	10.5	11.1	21.6	10.8	332.675	371.05	38.375	659.125	692.875	33.75	822.6	751.8	-70.8	36.4	44	7.6	9.766	7.226	-2.54	3.35	3.72	0.37	0.109	0.164	0.055	104	88.1	-15.9	5.35	3.91	-1.44	0	0	0	0	0	0	1	0	0
03	25	3.41	4.06	7.47	3.735	23.5111	27.9927	51.5039	25.7519	9.7	9.8	19.5	9.75	429.8	376.875	-52.925	1002.62	869.531	-133.094	877.867	748.733	-129.133	45.3	37	-8.3	3.165	4.36	1.195	3.88	3.9	0.02	0.104	0.268	0.164	89.7	126	36.3	3.74	5.82	2.08	0	0	0	0	0	0	0	0	0
04	40	4.82	3.92	8.74	4.37	33.2327	27.0275	60.2602	30.1301	13.4	9.4	22.8	11.4	302.75	360.6	57.85	628.531	772.062	143.531	601.333	692.2	90.8667	80.6	72	-8.6	6.468	6.919	0.451	10.2	9.53	-0.67	0.397	0.523	0.126	147	165	18	8.66	9.74	1.08	1	1	0	0	0	0	0	0	0
05	31	4.35	4.13	8.48	4.24	29.9922	28.4754	58.4676	29.2338	11.1	10.6	21.7	10.85	267.1	265.5	-1.6	656.75	596.594	-60.1562	537.6	519.467	-18.1333	34.5	39	4.5	0.9991	0.818	-0.1811	3.74	3.5	-0.24	0.438	0.65	0.212	159	205	46	8.18	11.4	3.22	0	0	0	0	0	0	0	0	0
06	26	4.1	4.31	8.41	4.205	28.2685	29.7164	57.9849	28.9925	13.4	13.9	27.3	13.65	258.475	274.675	16.2	593.469	616.312	22.8438	565.867	572.2	6.33336	44	39	-5	11.97	16.24	4.27	3.75	3.55	-0.2	0.052	0.116	0.064	67.7	158	90.3	0.876	6.39	5.514	1	1	0	0	0	0	0	0	0
07	23	4.06	4.68	8.74	4.37	27.9927	32.2675	60.2602	30.1301	12.2	10.4	22.6	11.3	249.125	234.6	-14.525	655.469	586.5	-68.9688	625	716.133	91.1334	50.8	47	-3.8	64.51	73.55	9.04	9.34	9.2	-0.14	0.211	0.405	0.194	92.3	165	72.7	2.93	5.02	2.09	1	0	0	0	0	0	0	0	0
08	21	4.64	3.81	8.45	4.225	31.9917	26.269	58.2607	29.1304	11.7	10.6	22.3	11.15	277.65	266.425	-11.225	597.312	514.531	-82.7812	592.6	572	-20.6	57.6	51	-6.6	5.848	4.915	-0.933	5.23	5.22	-0.01	0.252	0.388	0.136	133	175	42	7.07	11.1	4.03	1	0	0	0	0	1	0	0	0
09	25	4.97	3.84	8.81	4.405	34.267	26.4759	60.7428	30.3714	13.2	10.8	24	12	336.975	309.675	-27.3	638.625	697.375	58.75	554.867	587.4	32.5334	57.9	50	-7.9	9.238	12.08	2.842	3.79	2.96	-0.83	0.074	0.138	0.064	136	200	64	6.14	9.71	3.57	1	1	0	0	0	0	0	0	0
10	27	4.17	3.95	8.12	4.06	28.7511	27.2343	55.9855	27.9927	11.2	11.8	23	11.5	259.775	358.325	98.55	592.406	605.656	13.25	623.267	614.733	-8.53332	63.9	59.9	-4	0	0	0	8.55	8.19	-0.36	0	0	0	91.8	140	48.2	2.07	4.8	2.73	1	1	0	0	0	0	0	0	0
11	30	3.92	5.08	9	4.5	27.0275	35.0254	62.0528	31.0264	11.6	12	23.6	11.8	264.9	278.925	14.025	567.312	600.844	33.5312	663.6	640.6	-23	65.1	58.2	-6.9	0	0	0	5.16	5.23	0.07	0.067	0	-0.067	135	202	67	3.44	9.25	5.81	1	1	0	1	1	0	0	1	0
12	28	2.9	4.17	7.07	3.535	19.9948	28.7511	48.746	24.373	9.5	10.1	19.6	9.8	263.75	313.1	49.35	649.812	641.062	-8.75	647.733	572.8	-74.9333	74	57.8	-16.2	0.0957	0	-0.0957	4.84	4.53	-0.31	0	0.08	0.08	55.8	144	88.2	0	5.08	5.08	0	0	0	0	0	0	0	0	0
16	32	4.71	4.71	9.42	4.71	32.4743	32.4743	64.9486	32.4743	13.4	13.6	27	13.5	267.05	280.2	13.15	676.531	578.469	-98.0625	551.333	522.267	-29.0666	43.5	43.9	0.4	0	0	0	3.59	3.74	0.15	0.058	0	-0.058	64.2	135	70.8	0.319	5.25	4.931	0	0	0	0	0	0	0	0	0
17	30	3.66	3.41	7.07	3.535	25.2348	23.5111	48.746	24.373	11.2	11	22.2	11.1	254.775	295.175	40.4	674.375	631.688	-42.6875	597.067	601.333	4.26665	59.2	47.9	-11.3	1.159	0	-1.159	8.16	7.89	-0.27	0	0.003	0.003	76.4	152	75.6	1.67	5.31	3.64	0	1	0	0	0	0	0	0	0
19	31	4.57	4.82	9.39	4.695	31.5091	33.2327	64.7418	32.3709	11.4	11.6	23	11.5	249.3	285.05	35.75	605.281	571.469	-33.8125	611.8	546.8	-65	33.3	37.4	4.1	0	0	0	2.46	2.76	0.3	0	0.029	0.029	94.3	140	45.7	0.886	5.24	4.354	0	0	0	0	0	0	0	0	0
20	24	4.1	4.13	8.23	4.115	28.2685	28.4754	56.7439	28.3719	11.8	10.7	22.5	11.25	215.825	212.375	-3.45	529.562	527.781	-1.78125	476.267	490.267	14	101	79	-22	0	0	0	5.34	5.17	-0.17	0	0.026	0.026	120	108	-12	4.05	3.33	-0.72	1	1	0	1	0	0	1	1	0
21	29	4.97	4.28	9.25	4.625	34.267	29.5096	63.7765	31.8883	12.2	11	23.2	11.6	294.075	292.925	-1.15	631.156	677.156	46	604.667	606.067	1.39995	63.7	78.6	14.9	0	0	0	8.25	9.68	1.43	0	0	0	126	111	-15	2.86	2.7	-0.16	0	0	0	1	0	0	0	1	0
22	43	5.22	5.91	11.13	5.565	35.9906	40.748	76.7387	38.3693	14.6	14.2	28.8	14.4	279.375	260.275	-19.1	689.375	670.562	-18.8125	573.467	654.8	81.3333	0.813	0.776	-0.037	32.12	31.58	-0.54	1.75	1.66	-0.09	0.531	0.401	-0.13	3.54	4.9	1.36	1.98	2.21	0.23	1	0	0	0	0	0	1	0	0
23	28	4.97	4.28	9.25	4.625	34.267	29.5096	63.7765	31.8883	11.1	12.3	23.4	11.7	281.125	262.025	-19.1	631.438	628.031	-3.40625	634.133	597.067	-37.0667	66.4	68.4	2	158.5	131.9	-26.6	4.54	5.2	0.66	0.142	0.101	-0.041	120	84.1	-35.9	4.26	3.26	-1	0	0	0	0	0	0	0	0	0
24	27	3.81	4.02	7.83	3.915	26.269	27.7169	53.986	26.993	11.4	10.6	22	11	286.225	328.6	42.375	630.312	598.406	-31.9062	564.867	589.733	24.8667	46.5	72.4	25.9	0	0	0	35.4	62.4	27	0	0	0	144	99.6	-44.4	5.66	5.12	-0.54	1	1	0	1	1	0	0	1	0
25	38	4.9	4.46	9.36	4.68	33.7843	30.7506	64.535	32.2675	15.3	12.2	27.5	13.75	525.6	478.325	-47.275	758.938	740.531	-18.4062	725	668.8	-56.2	45.2	52.1	6.9	0	0	0	4.14	5.66	1.52	0.028	0	-0.028	119	27.9	-91.1	5.09	1.05	-4.04	0	0	0	0	0	0	0	0	0
26	33	3.66	4.31	7.97	3.985	25.2348	29.7164	54.9512	27.4756	9.9	11.9	21.8	10.9	268.95	290.575	21.625	669.906	669.531	-0.375	644.733	548.133	-96.6	55.1	88.7	33.6	0	0	0	5.93	8.85	2.92	0	0	0	163	126	-37	6.52	6.1	-0.42	1	0	0	0	0	0	0	0	0
27	23	3.88	4.1	7.98	3.99	26.7517	28.2685	55.0202	27.5101	11.6	12.5	24.1	12.05	212.725	218.575	5.85	654.656	600.281	-54.375	553.067	550.267	-2.79999	77.4	74.3	-3.1	0	0	0	6.03	6.66	0.63	0.2	0.411	0.211	193	167	-26	6.91	6.08	-0.83	1	0	0	0	0	0	0	0	0
28	25	3.37	4.75	8.12	4.06	23.2353	32.7501	55.9855	27.9927	10.7	12.3	23	11.5	280.85	297.85	17	592.125	536.5	-55.625	521.867	519.733	-2.1333	66.4	61.5	-4.9	0	0.4985	0.4985	4.07	5.62	1.55	0.26	0.093	-0.167	141	71.1	-69.9	5.9	3.68	-2.22	0	0	0	0	0	0	0	0	0
29	26	4.35	4.79	9.14	4.57	29.9922	33.0259	63.0181	31.5091	12	12.2	24.2	12.1	236.2	219.775	-16.425	579.375	572.5	-6.875	548.867	581.467	32.6001	104	66.3	-37.7	0	0	0	6.82	7.27	0.45	0	0.122	0.122	173	145	-28	6.58	4.92	-1.66	0	0	0	0	0	0	0	0	0
30	33	5.26	3.66	8.92	4.46	36.2664	25.2348	61.5013	30.7506	14.3	11	25.3	12.65	242.75	281.025	38.275	636.875	634.531	-2.34375	544.933	577.733	32.8	76.4	60.5	-15.9	0	0	0	5.57	6.31	0.74	0.213	0.167	-0.046	163	109	-54	6.1	4.64	-1.46	1	0	0	0	0	0	0	0	0
31	25	4.82	5.08	9.9	4.95	33.2327	35.0254	68.2581	34.1291	11.4	10.8	22.2	11.1	388.1	359.6	-28.5	577.812	588.844	11.0312	607.067	715.733	108.667	75.7	47	-28.7	0	0	0	3.33	3.33	0	0.234	0.14	-0.094	94.6	101	6.4	3.62	3.61	-0.01	0	0	0	0	0	0	0	0	0
32	30	3.66	3.63	7.29	3.645	25.2348	25.028	50.2628	25.1314	12.2	9.6	21.8	10.9	259.95	259.95	0	571.562	628.719	57.1562	582.667	580.467	-2.2	56.2	43.7	-12.5	2.993	3.733	0.74	6.59	6.81	0.22	0.288	0.184	-0.104	173	164	-9	7.9	7.63	-0.27	1	1	0	0	0	0	0	0	0
33	33	6.02	4.6	10.62	5.31	41.5065	31.7159	73.2224	36.6112	15	12.2	27.2	13.6	486.3	388.45	-97.85	852.406	786.375	-66.0312	716	706.467	-9.5333	59.4	51.6	-7.8	0	0	0	4.9	4.94	0.04	0.041	0.165	0.124	166	147	-19	5.57	5.19	-0.38	0	0	0	0	0	0	0	0	0
[truncated: 24 more columns]
