# Supplementary material for: Brain-related proteins as serum biomarkers of acute, subconcussive blast overpressure exposure: A cohort study of military personnel
Source: PLoS One. 2019 Aug 13;14(8):e0221036. doi: 10.1371/journal.pone.0221036 (PMC6692016; doi:10.1371/journal.pone.0221036)
Supplement: S2 Table — Self-reported symptoms from the 32-item survey for each study participant are shown. (A) Pre-exposure and (B) Post-exposure data is displayed in the Likert scale format from none (0) to severe (4). (XLSX) [file pone.0221036.s002.xlsx]

## Sheet: S2 Table
S2 Table. Self-Reported Symptomology of Participants.
A. Pre-Exposure Symptomology	Participant ID:
Symptom	01	02	03	04	05	06	07	08	09	10	11	12	16	17	19	20	21	22	23	24	25	26	27	28	29	30	31	32	33
Headaches	0	0	0	0	1	0	2	0	0	2	0	0	0	3	0	0	3	0	2	0	0	0	0	0	0	0	0	0	0
Feelings of dizziness	0	0	0	0	0	0	0	0	0	0	0	0	0	1	0	0	2	0	0	0	0	0	0	0	0	0	0	0	0
Nausea and/or vomiting	0	0	0	0	0	0	0	0	0	0	0	0	0	1	0	0	3	0	0	0	0	0	0	0	0	0	0	0	0
Easily upset by loud noise	0	0	0	0	0	0	0	0	0	1	0	0	0	1	0	0	0	0	0	0	0	0	0	0	0	0	0	0	0
Difficulty localizing sound source	0	0	0	0	0	0	0	0	0	2	0	0	0	0	0	0	0	0	0	0	0	0	0	0	0	0	0	0	0
Sleep disturbance	0	0	0	0	0	0	0	0	0	3	0	0	0	3	0	0	2	0	2	3	0	0	0	0	2	0	0	0	0
Fatigue, tiring more easily	1	0	0	0	0	0	0	0	0	1	1	0	0	1	0	0	2	0	0	0	0	0	0	0	1	0	0	0	0
Being irritable or easily angered	0	0	0	0	0	0	0	0	0	1	0	0	0	0	0	0	0	0	0	0	0	0	0	0	0	0	0	0	0
Feeling depressed or sad	0	0	0	0	0	0	0	0	0	0	0	0	0	3	0	0	0	0	0	0	0	0	0	0	0	0	0	0	0
Feeling frustrated or impatient	0	0	0	0	0	0	0	0	0	2	0	0	0	1	0	0	0	0	0	0	0	0	0	0	0	0	0	0	0
Feeling anxious or tense	0	0	0	0	0	0	0	0	0	2	0	0	0	3	0	0	0	0	0	0	0	0	0	0	0	0	0	0	0
Forgetfulness, poor memory	0	0	0	0	0	0	0	0	0	2	0	0	0	1	0	0	2	0	0	0	0	0	0	1	2	0	0	0	0
Poor concentration	0	0	0	0	0	0	0	0	0	2	0	1	0	1	0	0	2	0	0	0	0	0	0	1	1	0	0	0	0
Taking longer to think	0	0	0	0	0	0	0	0	0	2	0	0	0	1	0	0	1	0	0	0	0	0	0	0	0	0	0	0	0
Blurred vision	0	0	0	0	0	0	0	0	0	1	0	0	0	0	0	0	1	0	0	0	0	0	0	1	0	0	0	0	0
Easily upset by bright lights	0	0	0	0	0	0	0	0	0	0	0	0	0	1	0	0	0	0	0	0	0	0	0	0	0	0	0	0	0
Double vision	0	0	0	0	0	0	0	0	0	0	0	0	0	0	0	0	0	0	0	0	0	0	0	1	0	0	0	0	0
Restlessness	0	0	0	0	0	0	0	0	0	3	0	0	0	2	0	0	2	0	0	0	0	0	0	1	0	0	0	0	0
Ringing in ears	1	0	0	0	1	0	0	0	0	1	0	1	0	0	0	0	2	0	1	0	4	0	0	1	1	0	0	0	0
Pain in ears	0	0	0	0	0	0	0	0	0	0	0	0	0	0	0	0	0	0	0	0	0	0	0	0	0	0	0	0	0
Fullness in ears	0	0	0	0	0	0	0	0	0	0	0	0	0	0	0	0	2	0	0	0	3	0	0	0	0	0	0	0	0
Loss of balance	0	0	0	0	0	0	0	0	0	0	0	0	0	1	0	0	0	0	0	0	0	0	0	0	0	0	0	0	0
Poor coordination/clumsiness	0	0	0	0	0	0	0	0	0	0	0	0	0	0	0	0	0	0	0	0	0	0	0	0	0	0	0	0	0
Change in taste/smell	0	0	0	0	0	0	0	0	0	0	0	0	0	0	0	0	0	0	0	0	0	0	0	0	0	0	0	0	0
Loss of or increased appetite	0	0	0	0	0	0	0	0	0	0	0	0	0	1	0	0	2	0	0	0	0	0	0	0	0	0	0	0	0
Difficulty making decisions	0	0	0	0	0	0	0	0	0	1	0	0	0	1	0	0	0	0	0	0	0	0	0	0	0	0	0	0	0
Slowed thinking	0	0	0	0	0	0	0	0	0	1	0	0	0	1	0	0	1	0	0	0	0	0	0	0	0	0	0	0	0
Difficulty getting organized	0	0	0	0	0	0	0	0	0	2	0	0	0	1	0	0	0	0	0	0	0	0	0	0	0	0	0	0	0
Easily overwhelmed by things	0	0	0	0	0	0	0	0	0	0	0	0	0	0	0	0	0	0	0	0	0	0	0	0	0	0	0	0	0
Light-headedness	0	0	0	0	0	0	0	0	0	0	0	0	0	1	0	0	2	0	0	0	0	0	0	0	0	0	0	0	0
Feeling disoriented	0	0	0	0	0	0	0	0	0	0	0	0	0	1	0	0	0	0	0	0	0	0	0	0	0	0	0	0	0
Numbness or tingling in body parts	0	0	0	0	0	0	0	0	0	0	0	0	0	3	0	0	0	0	0	0	0	0	0	0	0	0	0	0	0
B. Post-Exposure Symptomology	Participant ID:
Symptom	01	02	03	04	05	06	07	08	09	10	11	12	16	17	19	20	21	22	23	24	25	26	27	28	29	30	31	32	33
Headaches	2	0	0	1	0	2	3	2	1	3	1	0	0	3	0	1	3	2	2	1	0	1	1	0	0	1	0	1	0
Feelings of dizziness	0	0	0	1	0	2	0	0	1	1	1	0	0	2	0	1	1	0	0	2	0	0	0	0	0	0	0	1	0
Nausea and/or vomiting	0	0	0	0	0	0	0	0	0	0	0	0	0	1	0	0	1	0	0	0	0	0	0	0	0	0	0	0	0
Easily upset by loud noise	0	0	0	0	0	0	0	0	0	0	1	0	0	0	0	1	2	0	0	1	0	0	0	0	0	0	0	0	0
Difficulty localizing sound source	0	0	0	0	0	0	0	0	0	0	1	0	0	0	0	0	0	0	0	1	0	0	0	0	0	0	0	0	0
Sleep disturbance	0	0	0	0	0	0	0	1	0	2	0	0	0	3	0	0	0	0	2	0	0	0	0	0	0	0	0	0	0
Fatigue, tiring more easily	0	2	0	0	0	0	0	0	0	0	1	0	0	1	0	1	2	1	0	0	0	0	0	0	0	0	0	0	0
Being irritable or easily angered	0	0	0	0	0	0	0	0	0	0	1	0	0	0	0	1	4	0	0	2	0	0	0	0	0	0	0	0	0
Feeling depressed or sad	0	0	0	0	0	0	0	0	0	0	0	0	0	3	0	0	0	0	0	0	0	0	0	0	0	0	0	0	0
Feeling frustrated or impatient	0	0	0	0	0	0	0	0	0	2	0	0	0	2	0	0	4	0	0	2	0	0	0	0	0	0	0	0	0
Feeling anxious or tense	0	2	0	0	0	0	0	0	0	3	2	0	0	3	0	0	2	0	2	0	0	0	0	0	0	0	0	0	0
Forgetfulness, poor memory	0	0	0	0	0	0	0	0	0	1	1	0	0	1	0	0	1	0	0	1	0	0	0	1	0	0	0	0	0
Poor concentration	0	0	0	0	0	0	0	1	1	3	2	1	0	2	0	2	3	0	0	1	0	0	0	1	0	0	0	0	0
Taking longer to think	0	0	0	1	0	1	0	2	1	3	2	0	0	1	0	1	2	1	2	2	0	0	0	1	0	0	0	0	0
Blurred vision	0	0	0	1	0	0	0	1	ND	0	0	0	0	1	0	0	0	ND	2	2	0	0	0	0	0	0	0	0	0
Easily upset by bright lights	0	0	0	0	0	0	0	0	ND	0	0	0	0	1	0	0	0	ND	0	0	0	0	0	1	0	0	0	0	0
Double vision	0	0	0	0	0	0	0	0	ND	0	0	0	0	0	0	0	0	ND	0	0	0	0	0	0	0	0	0	0	0
Restlessness	0	0	0	0	0	0	0	0	ND	2	1	0	0	2	0	0	0	ND	0	0	0	0	0	1	0	0	0	0	0
Ringing in ears	1	0	0	0	0	0	0	0	ND	0	1	1	0	1	0	1	3	ND	2	0	3	0	0	0	0	0	0	0	0
Pain in ears	0	0	0	0	0	0	0	0	ND	0	0	0	0	1	0	0	0	ND	0	1	0	0	0	0	0	0	0	0	0
Fullness in ears	0	0	0	0	0	0	0	0	ND	0	0	0	0	1	0	0	2	ND	0	0	3	0	0	0	0	0	0	0	0
Loss of balance	0	0	0	1	0	0	0	0	ND	0	0	0	0	1	0	0	0	ND	0	0	0	0	0	0	0	0	0	0	0
Poor coordination/clumsiness	0	0	0	0	0	0	0	0	ND	2	0	0	0	1	0	0	0	ND	0	0	0	0	0	0	0	0	0	0	0
Change in taste/smell	0	0	0	0	0	0	0	0	ND	0	0	0	0	0	0	0	0	ND	0	0	0	0	0	0	0	0	0	0	0
Loss of or increased appetite	0	0	0	0	0	0	0	0	ND	0	0	0	0	1	0	0	0	ND	0	0	0	0	0	0	0	0	0	0	0
Difficulty making decisions	0	0	0	0	0	0	0	0	ND	0	0	0	0	1	0	1	0	ND	0	0	0	0	0	0	0	0	0	0	0
Slowed thinking	0	2	0	1	0	0	0	0	ND	2	1	0	0	1	0	1	2	ND	2	2	0	0	0	0	0	0	0	0	0
Difficulty getting organized	0	0	0	0	0	0	0	0	ND	0	1	0	0	1	0	0	0	ND	0	1	0	0	0	0	0	0	0	0	0
Easily overwhelmed by things	0	0	0	0	0	0	0	0	ND	0	0	0	0	1	0	0	0	ND	0	0	0	0	0	0	0	0	0	0	0
Light-headedness	0	0	0	1	0	2	0	0	ND	0	1	0	0	1	0	0	0	ND	0	0	0	0	0	0	0	0	0	0	0
Feeling disoriented	0	0	0	0	0	2	0	0	ND	0	0	0	0	1	0	0	0	ND	0	0	0	0	0	0	0	0	0	0	0
Numbness or tingling in body parts	0	0	0	0	0	0	0	1	ND	0	0	0	0	3	0	0	0	ND	0	0	0	0	0	0	0	0	0	0	0
