# Supplementary material for: Brain-related proteins as serum biomarkers of acute, subconcussive blast overpressure exposure: A cohort study of military personnel
Source: PLoS One. 2019 Aug 13;14(8):e0221036. doi: 10.1371/journal.pone.0221036 (PMC6692016; doi:10.1371/journal.pone.0221036)
Supplement: S3 Table — Dichotomized symptoms (headaches, dizziness, and taking longer to think) or mTBI/concussion reporting is shown in relation to changes (post–pre delta) in DANA metrics or biomarker levels. (A) dSRT, (B) dPRT, (C) dGNG, (D) dGFAP, (E) dUCH-L1, (F) dNf-L, (G) tau, (H) dAβ-40 (I) dAβ-42. Data is shown after outlier removal (ROUT = 1%) and p-values are indicated (* p ≤ 0.05, unpaired 1-tailed Mann-Whitney or Welch’s t-Test as appropriate). (XLSX) [file pone.0221036.s003.xlsx]

## Sheet: S3 Table
S3 Table. Relationship between Changes in DANA or Biomarker Levels and Symptomology or mTBI / Concussion History Based on Self-Reporting
A.	Headaches		Dizziness		Taking Longer to Think		Prior TBI or Concussion
dSRT	Decrease/No Change (-)	Increased (+)	Decrease/No Change (-)	Increased (+)	Decrease/No Change (-)	Increased (+)	No ( - )	Yes (+)
N	14	15	20	9	17	12	20	9
Median and Range
5% - ile (Minimum)	-97.85	-27.3	-97.85	-27.3	-97.85	-27.3	-97.85	-28.5
25% -ile	-33.2	-11.23	-19.1	-1.725	-22.47	-17.13	-15.96	-23.2
50% - ile (Median)	-1.375	14.03	-1.375	16.2	5.85	6.44	9.5	-1.15
75%-ile	36.41	39.85	32.22	50.12	38.33	36.04	38.36	29.69
95% - ile (Maximum)	49.35	98.55	49.35	98.55	49.35	98.55	57.85	98.55
D'Agostino & Pearson normality test
K2	1.597	3.608	3.483	1.02	3.65	4.768	4.666	5.82
P value	0.4499	0.1646	0.1753	0.6006	0.1612	0.0922	0.097	0.0545
Passed normality test (alpha=0.05)?	Yes	Yes	Yes	Yes	Yes	Yes	Yes	Yes
1-tailed Test Applied	Unpaired, Welch's t-Test		Unpaired, Welch's t-Test		Unpaired, Welch's t-Test		Unpaired, Welch's t-Test
p-value	0.06		0.04*		0.2		0.35
B.	Headaches		Dizziness		Taking Longer to Think		Prior TBI or Concussion
dPRT	Decrease/No Change (-)	Increased (+)	Decrease/No Change (-)	Increased (+)	Decrease/No Change (-)	Increased (+)	No ( - )	Yes (+)
N	14	15	20	9	17	12	20	9
Median and Range
5% - ile (Minimum)	-133.1	-82.78	-133.1	-42.69	-133.1	-82.78	-133.1	-60.16
25% -ile	-61.63	-31.91	-64.56	-16.85	-63.1	-28.64	-63.12	-43.77
50% - ile (Median)	-26.11	-0.38	-18.61	22.84	-18.41	5.735	-13.58	11.03
75%-ile	0.2	33.53	-0.87	57.96	-0.255	42.88	-0.1925	34.42
95% - ile (Maximum)	46	143.5	46	143.5	57.16	143.5	143.5	58.75
D'Agostino & Pearson normality test
K2	0.6569	3.656	0.8499	2.915	0.6827	2.904	4.222	0.7506
P value	0.72	0.1607	0.6538	0.2328	0.7108	0.2341	0.1211	0.6871
Passed normality test (alpha=0.05)?	Yes	Yes	Yes	Yes	Yes	Yes	Yes	Yes
1-tailed Test Applied	Unpaired, Welch's t-Test		Unpaired, Welch's t-Test		Unpaired, Welch's t-Test		Unpaired, Welch's t-Test
p-value	0.04*		0.01*		0.04*		0.18
C.	Headaches		Dizziness		Taking Longer to Think		Prior TBI or Concussion
dGNG	Decrease/No Change (-)	Increased (+)	Decrease/No Change (-)	Increased (+)	Decrease/No Change (-)	Increased (+)	No ( - )	Yes (+)
N	14	15	20	9	17	12	20	9
Median and Range
5% - ile (Minimum)	-129.1	-96.6	-129.1	-23	-129.1	-37.07	-129.1	-37.07
25% -ile	-66.45	-20.6	-62.8	-5.365	-67.9	-17.58	-62.8	-13.33
50% - ile (Median)	-23.6	6.33	-19.37	6.33	-18.13	3.865	-15.07	1.4
75%-ile	2.118	32.8	24.8	28.7	18.44	30.62	27.95	28.7
95% - ile (Maximum)	108.7	91.13	108.7	90.87	108.7	90.87	91.13	108.7
D'Agostino & Pearson normality test
K2	2.9	0.3028	0.7028	8.832	0.7635	2.772	0.1669	9.368
P value	0.2345	0.8595	0.7037	0.0121	0.6827	0.25	0.9199	0.0092
Passed normality test (alpha=0.05)?	Yes	Yes	Yes	No	Yes	Yes	Yes	No
1-tailed Test Applied	Unpaired, Welch's t-Test		Unpaired, Mann Whitney		Unpaired, Welch's t-Test		Unpaired, Mann Whitney
p-value	0.04*		0.04*		0.05*		0.099
D.	Headaches		Dizziness		Taking Longer to Think		Prior TBI or Concussion
dGFAP	Decrease/No Change (-)	Increased (+)	Decrease/No Change (-)	Increased (+)	Decrease/No Change (-)	Increased (+)	No ( - )	Yes (+)
N	14	15	20	9	17	12	20	9
Median and Range
5% - ile (Minimum)	-37.7	-22	-37.7	-22	-37.7	-22	-37.7	-28.7
25% -ile	-12.53	-8.6	-8.175	-12.2	-14.2	-7.9	-12.2	-6.45
50% - ile (Median)	-2.25	-5	-1.57	-8.25	-3.8	-5	-6.75	-4
75%-ile	5.1	-0.04	6.3	-5.475	5.7	-0.04	3.175	9.7
95% - ile (Maximum)	14.9	33.6	33.6	-4	33.6	14.9	33.6	25.9
D'Agostino & Pearson normality test
K2	3.272	7.39	2.326	7.055	1.689	3.83	4.701	0.9779
P value	0.1948	0.0248	0.3126	0.0294	0.4297	0.1474	0.0953	0.6133
Passed normality test (alpha=0.05)?	Yes	No	Yes	No	Yes	Yes	Yes	Yes
1-tailed Test Applied	Unpaired, Mann Whitney		Unpaired, Mann Whitney		Unpaired, Welch's t-Test		Unpaired, Welch's t-Test
p-value	0.49		0.02*		0.49		0.23
E.	Headaches		Dizziness		Taking Longer to Think		Prior TBI or Concussion
dUCH-L1	Decrease/No Change (-)	Increased (+)	Decrease/No Change (-)	Increased (+)	Decrease/No Change (-)	Increased (+)	No ( - )	Yes (+)
N	12	15	17	9	16	10	19	8
Median and Range
5% - ile (Minimum)	-1.16	-0.13	-1.9	-1.16	-2.54	-0.93	-2.54	-0.18
25% -ile	-0.075	-0.05	-0.14	0	-0.16	-0.135	-0.54	0
50% - ile (Median)	0	0	0	0	0	0	0	0
75%-ile	0	0.13	0	1.79	0	0.4625	0	2.255
95% - ile (Maximum)	1.2	0.21	1.2	4.27	1.2	2.84	1.2	4.27
D'Agostino & Pearson normality test
K2	5.139	0.6174	10.64	4.809	8.189	16.1	8.189	5.385
P value	0.0766	0.7344	0.0049	0.0903	0.0167	0.0003	0.0167	0.0677
Passed normality test (alpha=0.05)?	Yes	Yes	No	Yes	No	No	No	Yes
1-tailed Test Applied	Unpaired, Welch's t-Test		Unpaired, Mann Whitney		Unpaired, Mann Whitney		Unpaired, Mann Whitney
p-value	0.48		0.05*		0.17		0.054*
F.	Headaches		Dizziness		Taking Longer to Think		Prior TBI or Concussion
dNfL	Decrease/No Change (-)	Increased (+)	Decrease/No Change (-)	Increased (+)	Decrease/No Change (-)	Increased (+)	No ( - )	Yes (+)
N	14	14	19	8	16	11	19	8
Median and Range
5% - ile (Minimum)	-0.31	-0.83	-0.31	-0.83	-0.31	-0.83	-0.67	-0.83
25% -ile	-0.06	-0.24	-0.01	-0.5925	-0.105	-0.36	-0.14	-0.33
50% - ile (Median)	0.225	-0.05	0.3	-0.235	0.185	-0.09	0.07	-0.1
75%-ile	0.8525	0.6575	0.74	0.01	0.585	0.66	0.45	1.238
95% - ile (Maximum)	1.55	2.92	1.55	0.22	1.52	1.55	1.52	1.55
D'Agostino & Pearson normality test
K2	2.442	15.71	2.523	0.1812	4.582	2.215	4.948	1.191
P value	0.2949	0.0004	0.2832	0.9134	0.1012	0.3303	0.0842	0.5514
Passed normality test (alpha=0.05)?	Yes	No	Yes	Yes	Yes	Yes	Yes	Yes
1-tailed Test Applied	Unpaired, Mann Whitney		Unpaired, Welch's t-Test		Unpaired, Welch's t-Test		Unpaired, Welch's t-Test
p-value	0.14		< 0.001*		0.28		0.452
G.	Headaches		Dizziness		Taking Longer to Think		Prior TBI or Concussion
dTau	Decrease/No Change (-)	Increased (+)	Decrease/No Change (-)	Increased (+)	Decrease/No Change (-)	Increased (+)	No ( - )	Yes (+)
N	14	15	20	9	17	12	20	9
Median and Range
5% - ile (Minimum)	-0.17	-0.13	-0.17	-0.1	-0.1	-0.17	-0.13	-0.17
25% -ile	-0.045	-0.05	-0.0475	-0.035	-0.04	-0.0625	-0.045	-0.065
50% - ile (Median)	0.015	0	0.015	0	0.03	0	0.03	0
75%-ile	0.12	0.13	0.135	0.06	0.14	0.06	0.1275	0.06
95% - ile (Maximum)	0.21	0.21	0.21	0.13	0.21	0.14	0.21	0.21
D'Agostino & Pearson normality test
K2	0.02504	0.6174	1.479	0.08594	2.803	0.2616	1.954	1.556
P value	0.9876	0.7344	0.4774	0.9579	0.2462	0.8774	0.3764	0.4592
Passed normality test (alpha=0.05)?	Yes	Yes	Yes	Yes	Yes	Yes	Yes	Yes
1-tailed Test Applied	Unpaired, Welch's t-Test		Unpaired, Welch's t-Test		Unpaired, Welch's t-Test		Unpaired, Welch's t-Test
p-value	0.47		0.24		0.1		0.182
H.	Headaches		Dizziness		Taking Longer to Think		Prior TBI or Concussion
dAβ-40	Decrease/No Change (-)	Increased (+)	Decrease/No Change (-)	Increased (+)	Decrease/No Change (-)	Increased (+)	No ( - )	Yes (+)
N	14	15	20	9	17	12	20	9
Median and Range
5% - ile (Minimum)	-91.1	-54	-91.1	-44.4	-91.1	-69.9	-91.1	-69.9
25% -ile	-29.98	-26	-33.93	-10.5	-27	-30.68	-24.25	-40.15
50% - ile (Median)	-4.3	1.36	-13.5	48.2	-9	9.68	-3.82	6.4
75%-ile	52.2	64	44.78	71.3	58.4	60.05	61.68	56.1
95% - ile (Maximum)	88.2	90.3	88.2	90.3	88.2	90.3	88.2	90.3
D'Agostino & Pearson normality test
K2	0.7872	3.052	0.6851	1.305	0.8264	1.017	0.6719	1.312
P value	0.6746	0.2174	0.71	0.5207	0.6615	0.6015	0.7147	0.519
Passed normality test (alpha=0.05)?	Yes	Yes	Yes	Yes	Yes	Yes	Yes	Yes
1-tailed Test Applied	Unpaired, Welch's t-Test		Unpaired, Welch's t-Test		Unpaired, Welch's t-Test		Unpaired, Welch's t-Test
p-value	0.35		0.05*		0.42		0.487
I.	Headaches		Dizziness		Taking Longer to Think		Prior TBI or Concussion
dAβ-42	Decrease/No Change (-)	Increased (+)	Decrease/No Change (-)	Increased (+)	Decrease/No Change (-)	Increased (+)	No ( - )	Yes (+)
N	14	15	20	9	17	12	20	9
Median and Range
5% - ile (Minimum)	-4.04	-1.46	-4.04	-0.72	-4.04	-2.22	-4.04	-2.22
25% -ile	-1.495	-0.54	-1.33	-0.405	-1.135	-0.675	-0.8025	-0.77
50% - ile (Median)	-0.085	0.56	-0.085	2.73	-0.01	0.655	0.395	-0.01
75%-ile	3.818	3.57	2.938	4.575	3.43	3.915	3.933	3.395
95% - ile (Maximum)	5.08	5.81	5.08	5.81	5.08	5.81	5.81	5.51
D'Agostino & Pearson normality test
K2	2.159	2.112	1.155	2.004	0.7922	1.996	1.197	1.037
P value	0.3398	0.3479	0.5613	0.3672	0.673	0.3686	0.5496	0.5956
Passed normality test (alpha=0.05)?	Yes	Yes	Yes	Yes	Yes	Yes	Yes	Yes
1-tailed Test Applied	Unpaired, Welch's t-Test		Unpaired, Welch's t-Test		Unpaired, Welch's t-Test		Unpaired, Welch's t-Test
p-value	0.3		0.06		0.27		0.463
